# Supplementary material for: Mitofilin and CHCHD6 physically interact with Sam50 to sustain cristae structure
Source: Sci Rep. 2015 Nov 4;5:16064. doi: 10.1038/srep16064 (PMC4632003; doi:10.1038/srep16064)
Supplement: Supplementary Table S2 [file srep16064-s3.xls]

## Sheet: Sheet1
Supplemental Table S2. Primers Used to Construct GST-tagged and His-tagged proteins, Related to Experimental Procedures
Primer name	Primer sequence
GST-Sam50 forward	5’-GAATTCATGGGGACTGTGCAC-3’
GST-Sam50 reverse	5’-CCGCTCGAGCTACAGGAACCTTATCCC-3’
His-CΔ46 forward	5’-CGGAATTCATGGGGAGCACGGAG-3’
His-CΔ46 reverse	5’-CCCAAGCTTTCAGGGCTTTATTGT-3’
His-DUF 737 forward	5’-CGGAATTCGACGAGGAGGAGCGG-3’
His-DUF 737 reverse	5’-CCCAAGCTTTCAGGGCTTTATTGT-3’
His-NΔ15 forward	5’-CGGAATTCGACGAGGAGGAGCGG-3’
His-NΔ15 reverse	5’-CCCAAGCTTTCAGCCCTTGTGGGC-3’
His-CHCHD6 forward	5’-CGGAATTCATGGGGAGCACGGAG-3’
His-CHCHD6 reverse	5’-CCCAAGCTTTCAGCCCTTGTGGGC-3’
His-Mitofilin123-758 forward	5’-GGATCCCAGCCTGCCTCACAACTCCA-3’
His-Mitofilin123-758 reverse	5’-CTCGAGTCACTCTGGCTGCACCTG-3’
